# Supplementary material for: Polyester Sheet Plastination: Technical Foundations, Methodological Advances, Anatomical Applications, and AQUA-Based Quality Analysis
Source: Polymers (Basel). 2025 Nov 29;17(23):3177. doi: 10.3390/polym17233177 (PMC12694233; doi:10.3390/polym17233177)
Supplement: Supplementary file 1 [file polymers-17-03177-s001.zip]

Archive with 1 entries (1 files):
- polymers-3879455-supplementary.pdf
